# Supplementary material for: Healthy or Not Healthy? A Mixed-Methods Approach to Evaluate Front-of-Pack Nutrition Labels as a Tool to Guide Consumers
Source: Nutrients. 2022 Jul 8;14(14):2801. doi: 10.3390/nu14142801 (PMC9318739; doi:10.3390/nu14142801)
Supplement: Supplementary file 1 [file nutrients-14-02801-s001.zip]

Archive with 1 entries (1 files):
- nutrients-1783831-supplementary.pdf
